# Supplementary material for: Effectiveness of integrated interpretation of exome and corresponding transcriptome data for detecting splicing variants of genes associated with autosomal recessive disorders
Source: Mol Genet Metab Rep. 2019 Oct 23;21:100531. doi: 10.1016/j.ymgmr.2019.100531 (PMC6819738; doi:10.1016/j.ymgmr.2019.100531)
Supplement: Supplementary Table 1 — Forty events of abnormal splicing and their associated variants within the 1916 genes associated with autosomal recessive disorders. Data on allele frequency were derived from the gnomAD database (https://gnomad.broadinstitute.org). Allele frequency data on samples from individuals originated from Great Britain and Finland were derived from non-Finnish European and Finnish population, respectively. [file mmc1.xlsx]

## Sheet: Supplementary table1
Subject ID	Ethnicity	Gene	NM number	Genome	Predicted change c.DNA	Predicted change protein	Mutation Type	Canonical/Noncaronial	Splicing Class	c.DNA	NP number	Effect on protein	Allele Frequency
HG00185	FIN	ACADVL	NM_000018.3	Chr17(GRCh37):g.7127017A>G	c.1237A>G	p.Ile413Val	Donor_creation	Canonical	Exonic alternative5'SS	c.1235_1269del	NP_000009.1	p.Glu412ArgfsTer9	0.000756
HG00100	GBR	ADCY7	NM_001114.4	Chr16(GRCh37):g.50344454_50344457del	c.2161-144_2161-141del	p.?	Donor_creation	Non_canonical	Intronic_alternative5'SS	c.2160_2161insCACCTGCATACTGTTTTTTCCCGTTTAAATGAGCTCACTTCATAAGAAATAAAACTACAGTGAAAACAACACTGGACACTCTTAG	NP_001272986.1	p.Tyr721HisfsTer15	0
HG00256	GBR	CAD	NM_004341.4	Chr2(GRCh37):g.27447749G>A	c.1386+5G>A	p.?	Donor_disruption	Non_canonical	Exonic alternative5'SS	c.1350_1388del	NP_004332.2	p.Tyr451_Val463del	0.00015
HG00372	FIN	CCT5	NM_012073.4	Chr5(GRCh37):g.10262850C>G	c.1317+120C>G	p.?	Donor_creation	Non_canonical	Intronic_alternative5'SS	c.1317_1318insGTAAGGGATCTGTGCAGACTTAGTGAAAGATTCAGGCCTCGCT GATGGTGGAGACTGTGAAGCTGCGGAACAGCGAGGTGCTGGATGCAAAACAAGCATCGTGAGCTGTGTGTAG	NP_036205.1	p.Cys440ValfsTer15	0
HG00233	GBR	ERCC8	NM_000082.3	Chr5(GRCh37):g.60195555C>A	c.618-1G>T	p.?	Acceptor_disruption	Canonical	Exonic alternative3'SS	c.618_629del	NP_000073.1	p.Ser206_Ser209del	1.5e-05
HG00233	GBR	ERCC8	NM_000082.3	Chr5(GRCh37):g.60195555C>A	c.618-1G>T	p.?	Acceptor_disruption	Canonical	Exonic alternative3'SS	c.618_626del	NP_000073.1	p.Ser206_Asp208del	1.5e-05
HG00242	GBR	ERLIN2	NM_007175.6	Chr8(GRCh37):g.37607917A>G	c.562A>G	p.Ser188Gly	Donor_creation	Non_canonical	Exonic alternative5'SS	c.559_562delinsTGAGTATACCCTCCGCCTGGGCTGTGACCACCACTGCCTCCCACCTCCCACCTCGTCCCATCCCAGAGGTAACCAAAGCTGCCAGGCTTCTCGGTTATCCCCTTGCTGGAGGATTTGCTACAGCCCATTGCACTGTAAGATTGGGCAGGCGTGTCAGGGCCACCACTGGGGCTCCCTACCTGTGATTGAGAACCCCAGGATAATCCCTGTAGAGCAGCGATGTTTTGAAAAGGGCCAGGGGGCCTTGTTTGTGTTCAGTGACTCATGCCCAAGGTGGAGACAGGAGCAAGAGACCAGTAAGTGGACAGGCAGGTGTATTTTACTAAATTATGTTTTATTTCCCACAAATGAGTTACTTGGGAGGAGAAGAGCTATGTTACTGTC…	NP_009106.1	p.Glu187Ter	1.5e-05
HG00105	GBR	FOXRED1	NM_017547.3	Chr11(GRCh37):g.126145222_126145230del	c.632_640del	p.Gly211_Glu213del	Acceptor_creation	Canonical	Exonic alternative3'SS	c.633_640del	NP_060017.1	p.Met222ArgfsTer5	0
HG00342	FIN	GALNS	NM_000512.4	Chr16(GRCh37):g.88902128_88902136del	c.755_758+5del	p.Arg253Metfs*65	Donor_disruption	Canonical	Exonic alternative5'SS	c.665_759del	NP_000503.1	p.Val221AlafsTer9	0
HG00146	GBR	GBE1	NM_000158.3	Chr3(GRCh37):g.81698005A>G	c.691+2T>C	p.?	Donor_disruption	Canonical	Intronic_alternative5'SS	c.1804_1805insTAAGCTCTTCACTCTGGATGCTGTGTTTTAGTCACCAATGAGG	NP_000149.3	p.Ala602ValfsTer14	0.001957
HG00116	GBR	GBE1	NM_000158.3	Chr3(GRCh37):g.81698005A>G	c.691+2T>C	p.?	Donor_disruption	Canonical	Exon_skipping	c.556_691del	NP_000149.3	p.Phe186AspfsTer7	0.001957
HG00276	FIN	GLE1	NM_001499.2	Chr9(GRCh37):g.131284937_131284938insAG	c.433-10_433-9insAG	p.?	Acceptor_creation	Non_canonical	Exonic alternative3'SS	c.432_433insACCTTTTCAG	NP_001490.1	p.Glu145ThrfsTer26	0
HG00313	FIN	GLE1	NM_001499.2	Chr9(GRCh37):g.131284937A>G	c.433-10A>G	p.?	Acceptor_creation	Canonical	Exonic alternative3'SS	c.432_433insACCTTTTCAG	NP_001490.1	p.Glu145ThrfsTer26	0
HG00117	GBR	GLMN	NM_053274.2	Chr1(GRCh37):g.92728420_92728423dup	c.1470_1473dup	p.Thr492Serfs*12	Donor_disruption	Non_canonical	Exonic alternative5'SS	c.1474_1475insGAAA	NP_444504.1	p.Thr492ArgfsTer12	0
HG00100	GBR	GTSE1	NM_016426.6	Chr22(GRCh37):g.46724579C>G	c.1725-6C>G	p.?	Acceptor_disruption	Non_canonical	Exon_skipping	c.1725_1926del	NP_057510.4	p.Thr576LeufsTer4	1.5e-05
HG00126	GBR	GUF1	NM_021927.2	Chr4(GRCh37):g.44700560G>A	c.1873-1G>A	p.?	Acceptor_disruption	Canonical	Intronic_alternative3'SS	c.1872_1873insAGTGACTTAGACTTCCAATGTTTTAAAATATTTTTCAA	NP_068746.2	p.Tyr625SerfsTer22	4.6e-05
HG00141	GBR	GYG1	NM_004130.3	Chr3(GRCh37):g.148712067G>C	c.143+3G>C	p.?	Donor_disruption	Non_canonical	Exon_skipping	c.9_144del	NP_001171650.1	p.Asp3GlufsTer4	0.000271
HG00382	FIN	KIAA0556	NM_015202.3	Chr16(GRCh37):g.27692718A>T	c.809-2A>T	p.?	Acceptor_disruption	Canonical	Exon_skipping	c.810_941del	NP_056017.3	p.Ser270_Ser313del	0
HG00122	GBR	LSS	NM_002340.5	Chr21(GRCh37):g.47635713G>A	c.784-6C>T	p.?	Acceptor_disruption	Non_canonical	Exon_skipping	c.784_892del	NP_002331.3	p.Glu262ArgfsTer79	0.7087
HG00256	GBR	MUTYH	NM_012222.2	Chr1(GRCh37):g.45796913C>T	c.1408G>A	p.Ala470Thr	Donor_creation	Non_canonical	Exonic alternative5'SS	c.1408_1469del	NP_036354.1	p.Ala470PhefsTer38	3e-05
HG00384	FIN	NBAS	NM_015909.3	Chr2(GRCh37):g.15694184C>A	c.287+1G>T	p.?	Donor_disruption	Canonical	Exon_skipping	c.211_288del	NP_0569993.2	p.Pro71_Ser96del	0.000153
HG00188	FIN	NCAPD2	NM_014865.3	Chr12(GRCh37):g.6640085A>G	c.3965-2A>G	p.?	Acceptor_disruption	Canonical	Exonic alternative3'SS	c.3967_3973del	NP_055680.3	p.Ser1323ThrfsTer55	0.000151
HG00142	GBR	NDUFV1	NM_007103.3	Chr11(GRCh37):g.67379040G>A	c.1080G>A	p.Ser360Ser	Donor_disruption	Non_canonical	Exon_skipping	c.914_1080del	NP_009034.2	p.Gly305AspfsTer12	7.6e-05
HG00236	GBR	NIN	NM_016350.4	Chr14(GRCh37):g.51206145A>T	c.3370T>A	p.Ser1124Thr	Acceptor_creation	Non_canonical	Intronic_alternative3'SS	c.2595_2596insCACAAGTAGGGTAACAAGTTTGAAAAACTTATTTTAATTTTAATTAG	NP_057434.4	p.Ile866HisfsTer3	0.0357
HG00111	GBR	PAAF1	NM_025155.2	Chr11(GRCh37):g.73627588_73627599del	c.820-2_829del	p.?	Acceptor_disruption	Canonical	Exonic alternative3'SS	c.820_841del	NP_079431.1	p.Val274ThrfsTer28	0
HG00245	GBR	RARS2	NM_020320.3	Chr6(GRCh37):g.88224740T>C	c.1587-2A>G	p.?	Acceptor_disruption	Canonical	Exonic alternative3'SS	c.1587_1597del	NP_064716.2	p.His530CysfsTer11	1.5e-05
HG00245	GBR	RARS2	NM_020320.3	Chr6(GRCh37):g.88224740T>C	c.1587-2A>G	p.?	Acceptor_disruption	Canonical	Intronic_alternative3'SS	c.1586_1587insGAAATTACTGCTGGTACTATCGTGATTTCTCTCTTCCTGTTTCCG	NP_064716.2	p.Ser529ArgfsTer9	1.5e-05
HG00245	GBR	RARS2	NM_020320.3	Chr6(GRCh37):g.88224740T>C	c.1587-2A>G	p.?	Acceptor_disruption	Canonical	Exon_skipping	c.1587_1650del	NP_064716.2	p.Ser529ArgfsTer14	1.5e-05
HG00110	GBR	RNASET2	NM_003730.4	Chr6(GRCh37):g.167352252C>T	c.446+131G>A	p.?	Acceptor_creation	Canonical	Intronic_alternative3'SS	c.447_448insCTACTCGGGAGGCTGAAGCAGGAGAATGGCTTGAACCCAGGAGGTGGAGGTTGCAGTGAGCTGAGATCGTGCCATTGCACTCCAGCCTGTGCGAAAAGAGCAAAACTGTCTCAAAAAAAAAAGTCATTATGAGGATTAACCAAGAGAGTGTCTTAGGTAGCTCCTGGAGCACAGGAGACTTGCAGTTAAAAAGAAAGTCTGACATTGCTGAAAGACTGGCAGGGTAGGACCCACTTTGGAGATGACAAGAAAGATGCCCTCTGTTTCAAAACAGGGGTCTCACAGTCCTGACCCTGCTGCAGAGTGCTGGTGTTTTCCAGGCTGACTCCATAAACCAGTTCATTTAATCAAACAGAGAAAGGATAAATGGATACTACTGAAAATTTT…	NP_003721.2	p.Val150TyrfsTer5	0.004732
HG00364	FIN	RUBCN	NM_014687.3	Chr3(GRCh37):g.197408249C>T	c.2192-11G>A	p.?	Acceptor_creation	Canonical	Exonic alternative3'SS	2191_2192insTTTTTCCAG	NP_055502.1	p.Asp729_Pro730insProValPhe	0.001063
HG00242	GBR	SNX14	NM_153816.5	Chr6(GRCh37):g.86256864G>A	c.1074C>T	p.Gly358Gly	Donor_creation	Canonical	Exonic alternative5'SS	941_976del	NP_065201.1	p.Gly314_Val325del	0.001683
HG00383	FIN	SP110	NM_004509.3	Chr2(GRCh37):g.231037556T>A	c.1706+4A>T	p.?	Donor_disruption	Non_canonical	Exon_skipping	1591_1706del	NP_004501.3	p.Arg531AspfsTer24	0.001371
HG01790	GBR	SUCLA2	NM_003850.2	Chr13(GRCh37):g.48563118T>G		p.?	Acceptor_disruption	Canonical	Complex pattern	c.272_371delinsGTACAGAAGAAAGAAATAATATGTGCAGGATAAACTGTAACTATGAGTATTTCTGGCAAGTTCTCTGGGACCAGAACTCACAAGTAATAAGAAGCAG	NP_003841.1	p.Ser92_Phe123delinsThrGluGluArgAsnAsnMetCysArgIleAsnCysAsnTryGluTyrPheTrpGlnValLeuTrpAspGlnAsnSerGlnValLeuArgSer	0
HG00236	GBR	TCIRG1	NM_006019.3	Chr11(GRCh37):g.67816547G>A	c.1674-1G>A	p.?	Acceptor_disruption	Canonical	Exon_skipping	1675_1888del	NP_006010.2	p.His559ArgfsTer57	0.00021
HG00120	GBR	TCTN3	NM_015631.5	Chr10(GRCh37):g.97442422G>A	c.1438C>T	p.His480Tyr	Donor_creation	Canonical	Exonic alternative5'SS	1439_1454del	NP_056446.4	p.His480LeufsTer2	0.000225
HG00141	GBR	TRAPPC9	NM_031466.7	Chr8(GRCh37):g.141285923A>C	c.2409-3T>G	p.?	Acceptor_disruption	Non_canonical	Exon_skipping	2410_2573del	NP_113654.4	p.Ser804LysfsTer50	1.5e-05
HG00142	GBR	TUBGCP3	NM_006322.5	Chr13(GRCh37):g.113181688del	c.1446del	p.Val483Serfs*3	Donor_disruption	Canonical	Exon_skipping	1336_1446del	NP_006313.1	p.Phe446_Lys482del	0
HG00320	FIN	VARS2	NM_020442.5	Chr6(GRCh37):g.30884200G>A	c.671+174G>A	p.?	Donor_creation	Non_canonical	Intronic_alternative5'SS	672_673insTGAGTATGATGGGCAGGACTCGGGGGGCCCAGATGGCAGATTTGGTTTCTTGCCTCCCACCACTATCACTCCTGACTTGTAATCCTTGGCTCTTCCCGACACAGCTCTGACTTCCTCAGAGATGGAAGCTCTGGAGCCTGTTAACATTTGGTGGAGTTTCTAAGCCTTATG	NP_065174.4	p.Lys225Ter	0
HG00308	FIN	VPS13C	NM_017684.4	Chr15(GRCh37):g.62283295T>C	c.1355-2A>G	p.?	Acceptor_disruption	Canonical	Exonic alternative3'SS	1355_1378del	NP_060153.3	p.Thr452_Glu460delinsLys	0.00975
HG00103	GBR	VPS53	NM_018289.3	Chr17(GRCh37):g.505139G>A	c.1030-3C>T	p.?	Acceptor_disruption	Non_canonical	Exon_skipping	1030_1131del	NP_060759.2	p.Lys344_Gln377del	0.1043
